# Supplementary material for: Strong and Elastic Chitosan/Silk Fibroin Hydrogels Incorporated with Growth-Factor-Loaded Microspheres for Cartilage Tissue Engineering
Source: Biomimetics (Basel). 2022 Apr 7;7(2):41. doi: 10.3390/biomimetics7020041 (PMC9036308; doi:10.3390/biomimetics7020041)
Supplement: Supplementary file 1 [file biomimetics-07-00041-s001.zip]

Archive with 1 entries (1 files):
- biomimetics-1632277-supplementary.pdf
